# Supplementary material for: Glutathione sulfotransferase inhibition activity of a self-fermented beverage, Kanji
Source: Pharm Biol. 2016 Dec 12;55(1):547–53. doi: 10.1080/13880209.2016.1257030 (PMC6130599; doi:10.1080/13880209.2016.1257030)
Supplement: Khalid_Hussain_et_al_supplemental_content.zip [file IPHB_A_1257030_SM1863.zip]

Archive with 1 entries (1 files):
- Khalid Hussain et al supplemental content.pdf
